# Supplementary material for: Mitofilin–mtDNA Axis Mediates Chronic Lead Exposure-Induced Synaptic Plasticity Impairment of Hippocampal and Cognitive Deficits
Source: Biomolecules. 2025 Feb 12;15(2):272. doi: 10.3390/biom15020272 (PMC11852649; doi:10.3390/biom15020272)
Supplement: Supplementary file 1 [file biomolecules-15-00272-s001.zip]

Archive with 1 entries (1 files):
- biomolecules-3357300-supplementary.pdf
